# Supplementary material for: The Effect of Recovery Duration on Vastus Lateralis Oxygenation, Heart Rate, Perceived Exertion and Time Motion Descriptors during Small Sided Football Games
Source: PLoS One. 2016 Feb 26;11(2):e0150201. doi: 10.1371/journal.pone.0150201 (PMC4769276; doi:10.1371/journal.pone.0150201)
Supplement: S1 Data — (XLSX) [file pone.0150201.s001.xlsx]

## Sheet: HHb during bouts
Ave HHb during bouts
participant	condition	B1	B2	B3	B4	B5	B6
1	1 (120 s)	17.3039	18.1797	20.4167	19.9116	17.1095	19.3423
2	1	13.9772	14.7867	14.4615	15.5	15.6733	16.4765
3	1	13.3175	15.3258	15.431	14.9568	13.746	16.0252
4	1	23.2949	23.9716	25.4005	26.606	22.7241	25.5919
5	1	17.7589	18.4342	18.0944	17.1455	16.2761	16.1454
6	1	14.2887	16.4966	17.5922	17.1516	14.857	17.4159
7	1	12.6457	12.8669	11.9318	11.0524	10.6407	10.9403
8	1	19.1932	19.0529	20.8357	19.3998	15.6987	16.267
9	1	15.075	14.3063	11.394	9.39121	9.76795	13.3708
10	1	18.9029	19.6936	19.7852	18.9914	18.2693	19.082
11	1	15.4858	10.8531	15.3645	12.1184	15.3412	10.3876
12	1	29.9734	31.6069	32.4307	30.7863	33.4887	37.1028
1	2 (30 s)	20.2601	23.5106	24.9739	26.086	23.5185	26.2531
2	2	13.1682	15.3979	15.5239	16.1008	14.9317	14.3981
3	2	2.22135	0.618773	1.15084	0.785357	1.00921	0.836817
4	2	13.8579	15.2255	14.6247	15.6818	14.0236	11.4101
5	2	16.8618	20.061	22.1981	22.1326	22.026	20.2404
6	2	16.7029	19.8539	17.4407	20.1534	18.6833	16.0662
7	2	12.854	12.9468	13.3649	12.3533	12.8178	13.4369
8	2	18.3509	17.5149	12.9412	10.9039	11.5069	11.474
9	2	17.5539	18.1156	15.205	15.7495	15.2516	15.278
10	2	19.3951	20.4251	20.9348	22.3947	22.5739	21.9684
11	2	16.1329	20.4459	23.3471	24.6729	23.5206	27.2803
12	2	30.7676	33.2359	33.2794	34.2644	33.588	32.6498

## Sheet: HHb during recovery
Ave HHb during recovery
participant	condition	R1	R2	R3	R4	R5	R6
1	1 (120 s)	3.37568	5.37416	5.31234	5.78454	6.05005	6.97479
2	1	5.50279	6.3099	6.24576	7.29361	6.35923	11.0805
3	1	3.90839	5.05057	4.67264	4.6813	5.91434	5.50874
4	1	4.97536	5.21447	6.47142	6.58161	8.49207	6.31279
5	1	7.62546	7.62537	8.61556	8.30758	10.0999	10.8857
6	1	5.71312	7.60871	7.39068	4.05742	13.7876	10.042
7	1	3.42415	3.49782	3.75694	3.41709	2.84916	3.48891
8	1	3.67069	3.83499	4.46682	2.41746	5.10673	6.75128
9	1	3.52276	3.9145	2.19107	0.36751	1.55189	2.02033
10	1	2.55552	3.12305	3.59309	2.84365	6.58159	5.55557
11	1	0.691127	2.92053	2.49706	6.58942	6.05044	4.75787
12	1	11.1806	13.7852	12.9129	14.1216	17.7664	23.7086
1	2 (30 s)	21.9887	24.261	27.3529	26.8619	26.9167	27.5143
2	2	15.4493	15.7485	16.9337	15.8231	15.4592	15.4982
3	2	-1.24076	0.149576	-0.898723	0.209444	-0.0962411	0.666523
4	2	10.2272	10.1603	15.1659	11.1572	10.0645	14.1726
5	2	23.1463	25.2728	26.545	27.2849	27.8718	28.5112
6	2	20.0725	15.4266	20.602	16.262	15.1177	24.2641
7	2	9.12093	11.9619	11.2766	11.6086	13.6364	15.3047
8	2	15.9805	9.64723	10.5092	14.0116	12.2056	12.6103
9	2	14.4158	16.4343	15.3416	14.5084	15.7763	16.7658
10	2	17.8546	15.9099	15.1747	18.8539	16.5475	21.9587
11	2	16.4391	21.9106	28.4251	28.0488	29.4483	30.3395
12	2	32.3337	31.5637	34.7432	42.3267	40.66	35.5261

## Sheet: Ave HR during bouts
Ave HR during bouts
participant	condition	B1	B2	B3	B4	B5	B6
1	1 (120 s)	158.6	164.5	172.6	173.1	168.1	175.8
2	1
3	1
4	1	147.3	160.7	157.6	153.4	162.8	160.9
5	1	140.6	144.2	150.6	163.5	155.5	160.8
6	1	137.8	137.6	144.4	144	139.4	132.7
7	1	171.6	182.5	183.2	186.4	185	184.8
8	1	156.7	167.3	169.2	170.7	170.6	167.6
9	1	160.5	164.2	166	168.9	169.4	170.4
10	1	138.4	150	155.7	158.4	152.2	156.6
11	1	157.7	167.9	167.2	163.2	164.9	167.2
12	1	158.3	165.3	163.7	163.1	166.1	157.9
1	2 (30 s)	160.8	170.9	176.5	181.3	181.8	188.1
2	2	148.9	165.5	154.9	160.3	162.4	157.5
3	2	141.7	150	157	158.6	158.2	168.7
4	2	149	166.1	168.9	176.9	176.3	171.6
5	2	134.7	145.2	143.2	147.1	144.5	145.1
6	2
7	2	164.8	178.8	184.6	180.7	183.6	185.8
8	2
9	2	161.1	171.2	172.9	175.1	175.2	179.4
10	2	143.4	160.3	169.7	169	171.4	171.8
11	2	152.8	161.7	163.4	165.9	165.2	172
12	2

## Sheet: Ave HR during recovery
Ave HR during recovery
participant	condition	B1	B2	B3	B4	B5	B6
1	1 (120 s)	108.4	127.9	138.3	139.1	138.4	133.9
2	1
3	1
4	1	125.8	135.2	137.7	137.7	147.5	145.4
5	1	111.4	113.2	127.1	133	136.6	139.2
6	1	114.3	116.5	127.5	127.7	130	128.3
7	1	158.3	163.5	164.4	170	168.5	164.9
8	1	141.8	154.5	157.4	155.6	156.3	155.3
9	1	135.7	150.2	148.4	144.2	151.1	148.2
10	1	111.4	128.9	123.3	126	141.6	144.6
11	1	138.1	148.6	145.6	150.2	146	153.6
12	1	130.9	142.6	146.1	152.9	150.4	144
1	2 (30 s)	175.2	175.9	185.4	187.6	191	189.5
2	2	166.2	156.7	168	171.1	171.1	169.9
3	2	165.4	154.6	163.3	165.7	171.7	171.3
4	2	160.5	167.8	179.1	169	181.3	174.4
5	2	141.6	142.1	144.2	152	147.4	156.6
6	2
7	2	171.5	181.6	181.7	180.5	184.8	186
8	2
9	2	165.7	172.4	173.4	171.8	181.4	181.5
10	2	157.8	165.1	166.9	168.7	171.8	170
11	2	148.8	153.5	167.3	167.8	171.8	171.2
12	2

## Sheet: RPE
RPE
participant	condition	B1	B2	B3	B4	B5	B6
1	1 (120 s)	3	5	5	5	4	5
2	1	8	7	8	8	7	9
3	1	4	4	3	4	3	4
4	1	4	3	4	6	7	6
5	1	4	4	4	4	5	4
6	1	5	5	5	4	5	5
7	1	2	4	4	5	5	6
8	1	5	6	6	4	5	5
9	1	5	5	4	4	6	5
10	1	3	3	3	4	4	4
11	1	3	4	4	5	6	4
12	1	4	5	6	5	6	7
1	2 (30 s)	3	3	4	5	5	6
2	2	6	6	5	6	6	7
3	2	4	5	6	6	7	7
4	2	4	4	5	5	6	5
5	2	4	4	4	4	4	5
6	2	2	4	4	4	4	5
7	2	3	4	5	5	6	7
8	2	5	4	6	7	7	7
9	2	6	6	5	5	6	7
10	2	1	3	3	4	5	5
11	2	2	3	3	3	4	5
12	2	3	5	5	6	8	8

## Sheet: Odometer
Odometer (distance each bout)
participant	condition	B1	B2	B3	B4	B5	B6
1	1 (120 s)	256	319	288	185	204	291
2	1	200	195	207	195	200	220
3	1	188	203	198	208	212	199
4	1	188	192	165	196	203	205
5	1	225	192	280	252	207	209
6	1	187	213	184	195	218	205
7	1	271	259	261	288	278	260
8	1	213	261	192	159	178	188
9	1	278	259	236	242	281	265
10	1	165	240	184	187	217	204
11	1	281	292	257	293	257	237
12	1	208	231	244	200	209	204
1	2 (30 s)	281	231	264	270	234	251
2	2	232	196	225	237	187	195
3	2	234	214	247	218	204	192
4	2	203	231	201	191	211	178
5	2	237	181	193	199	207	189
6	2	167	342	333	304	281	260
7	2	203	215	179	226	145	241
8	2	251	184	183	253	158	229
9	2	246	199	237	216	242	289
10	2	253	204	236	210	246	205
11	2	224	208	233	190	277	235
12	2	268	235	270	235	273	262

## Sheet: Speed zone 1
0-6.9 km.hr (%)
participant	condition	B1	B2	B3	B4	B5	B6
1	1 (120 s)	62.9	44.9	63.8	77.4	66.1	73
2	1	61.6	67.9	65.9	68	70.7	60.4
3	1	63.5	64.9	61.2	59.4	61	63.2
4	1	70.4	71.9	75.7	66.4	66.1	70.3
5	1	75.4	79.9	67.9	65.6	75.4	65.6
6	1	67.7	62.3	70.4	66.6	54.6	59.6
7	1	51.4	40.1	52.1	42.7	50.9	57.8
8	1	75.7	50.1	69.9	66.4	59.7	59.3
9	1	58.3	53.5	62.4	62.4	66.1	63.8
10	1	60.1	64.3	68.9	79.4	70.6	67.3
11	1	48.2	47.5	44.3	46.8	49.8	46
12	1	48.2	47.5	52	52.5	50.2	48.3
1	2 (30 s)	39.5	56.3	48.7	49	58.5	52.3
2	2	51.7	64.2	62.8	55.9	71.5	70.7
3	2	50.6	56.5	57.8	55.1	66.2	71.1
4	2	67.1	63.1	69	67	59.5	76.4
5	2	68.7	69.1	74.1	74.8	74.9	67.3
6	2	76.8	71.6	56.9	54.5	57.6	61.4
7	2	80.6	67.2	74.1	77.2	85	70.1
8	2	76.6	78.6	74.4	76	82.2	77.5
9	2	59.5	72.7	62.7	68.6	60.4	56
10	2	40.8	66.9	65.4	65.3	55.9	63.3
11	2	62.9	61.8	57.8	64.9	50.2	56
12	2	50	63.1	49.7	59.5	47.2	52.5

## Sheet: Speed zone 2
7 - 12.9 km.hr (%)
participant	condition	B1	B2	B3	B4	B5	B6
1	1 (120 s)	33.6	50.4	28.7	20.8	33	22.7
2	1	38.4	31.1	31.1	28.5	26.7	36.6
3	1	34.5	31.4	37.9	38.4	36.2	35.2
4	1	28.6	27.1	23.1	31.5	32.3	24.3
5	1	19.4	17.1	26.3	28	23.8	31.1
6	1	28.9	33.1	24.4	29.3	40.7	38.6
7	1	36.7	44	41.5	41.5	41.2	37.2
8	1	23.7	43.8	27.4	33.6	36.8	40
9	1	38.5	38.4	33.1	33.7	31.4	33.2
10	1	36.6	31.1	28.6	18.7	26.1	30.4
11	1	48.5	38.1	45.3	46.3	42.2	50.8
12	1	43.2	47	43.5	41.5	42	42.1
1	2 (30 s)	53	40	44.5	46.3	36.6	39.4
2	2	44.1	32.6	36.7	39.1	26.9	26.3
3	2	42.8	39.7	35.1	39.8	27.1	23.9
4	2	31.3	33.4	28.2	32.5	40.2	23.5
5	2	28.4	30.1	23.8	23.2	23.4	30.1
6	2	23	20.4	28	42.5	33.2	32
7	2	16.2	32.8	22.1	18.6	14.7	22.5
8	2	21.8	21.1	21	17.5	17.8	17.1
9	2	34.1	25.6	37	26.7	33.4	36.7
10	2	55.8	28.1	24.9	30.8	34.6	36.2
11	2	35.6	33.6	34.1	33.5	40.5	39.7
12	2	45.3	33.4	46.2	35.6	48.9	39.4

## Sheet: Speed zone 3
13 - 17.9 km.hr (%)
participant	condition	B1	B2	B3	B4	B5	B6
1	1 (120 s)	3.5	4.7	5.5	1.8	0.9	2.1
2	1	0	1.1	2.9	3.5	1.8	3
3	1	2	3	0.9	2.2	2.7	1.6
4	1	1	1	1.2	2.1	1.6	4.7
5	1	1.9	3.1	5.5	3.8	0.8	3.2
6	1	3.4	4.7	5.2	4.1	4.7	1.7
7	1	10.8	14.2	5.7	14.8	7.6	5
8	1	0.6	6.1	2.5	0	3.5	0.7
9	1	3.2	8.2	4.6	3.8	2.5	3
10	1	3.2	4.6	2.6	1.8	3.3	2.3
11	1	5.7	9.4	9.7	6.9	8	3.2
12	1	8.5	5.6	4.2	5.9	5.3	8.1
1	2 (30 s)	7.5	3.7	6.8	4.7	5	8.3
2	2	4	3.2	0.5	5	1.6	2.7
3	2	6.3	3.7	7.1	5.1	6.7	4.9
4	2	1.6	3.5	2.6	0.5	0.2	0.1
5	2	2.9	0.8	2.1	2	1.6	2.7
6	2	0.2	7	8.4	3	8.6	6.7
7	2	0.2	0	1.7	1	0.2	2.4
8	2	0.2	0.3	4.1	2.6	0	1.4
9	2	5.5	1.7	0.3	1.7	6.2	3.9
10	2	2.4	4.5	8.7	3.7	8.3	0.5
11	2	1.6	3.3	8.1	1.7	8.7	4.2
12	2	4.7	3.5	4.1	4.9	3.9	8.1

## Sheet: Speed zone 4
>18 km.hr (%)
participant	condition	B1	B2	B3	B4	B5	B6
1	1 (120 s)	0	0	2	0	0	2.2
2	1	0	0	0	0	0.7	0
3	1	0	0.7	0	0	0	0
4	1	0	0	0	0	0	0.7
5	1	3.2	0	0.2	2.6	0	0.2
6	1	0	0	0	0	0	0
7	1	1.1	1.7	0.7	1	0.3	0
8	1	0	0	0.2	0	0	0
9	1	0	0	0	0	0	0
10	1	0	0	0	0	0	0
11	1	0.2	1.1	0.7	0	0	0
12	1	0.1	0	0.2	0	2.4	1.5
1	2 (30 s)	0.1	0	0	0	0	0
2	2	0.2	0	0	0	0	0.2
3	2	0.2	0	0	0	0	0
4	2	0	0	0.2	0	0	0
5	2	0	0	0	0	0.1	0
6	2	0	1	6.7	0	0.6	0
7	2	3	0	2.1	3.2	0	5
8	2	1.4	0	0.6	3.9	0	1.4
9	2	1	0	0	2.9	0	3.3
10	2	1	0.4	1	0.2	1.2	0
11	2	0	1.2	0	0	0.6	0
12	2	0	0	0	0	0	0
